# Supplementary material for: Evaluating UK Pharmacy Workers’ Knowledge, Attitudes and Behaviour towards Antimicrobial Stewardship and Assessing the Impact of Training in Community Pharmacy
Source: Pharmacy (Basel). 2022 Aug 16;10(4):98. doi: 10.3390/pharmacy10040098 (PMC9414432; doi:10.3390/pharmacy10040098)
Supplement: Supplementary file 1 [file pharmacy-10-00098-s001.zip]

Archive with 1 entries (1 files):
- pharmacy-1796376-supplementary.pdf
